# Supplementary material for: Heat acclimation induces AcLBD1 activated AcHSFA2s mutual amplification cascade for rapid recovery of root vitality and leaf photosynthesis in kiwifruit
Source: Front Plant Sci. 2026 May 5;17:1821100. doi: 10.3389/fpls.2026.1821100 (PMC13184819; doi:10.3389/fpls.2026.1821100)
Supplement: Supplementary Table 1 — The primers list used in this study. [file Table1.xlsx]

## Sheet: Table S1
Table S1 Primers used for positive detection of transgenic plants（Lowercase base is the bypass sequence required for Hi-TOM detection, and uppercase base is the sequence on the target gene）
Gene name	Primer name	Primer sequence 5’-3’
AcHSFA2-1	sgRNA1	AGGAGGAAGACATTACAGTG
	sgRNA2	TTACAGTGTGGCCGCAGCCGA
	Hi-TOM-FP	ggagtgagtacggtgtgcCTTTCTCTCTAAAATGGATGGTGTGA
	Hi-TOM-RP	gagttggatgctggatggAAACGGTGGCGGACCCAT
AcHSFA2-2	35S-FP	ATTCCATTGCCCAGCTATCTGT
	AcHSFA2-2-RP	TCAGCCAAACAAGTCATC

## Sheet: Table S2
Table S2 Primers for construction of recombinant vector（Lowercase letters are sequences on the carrier and capital letters are sequences on genes）
Type	Vector	Primer name	Primer sequence 5'-3'
ORF	PSAK277 with C-Flag	AcHSFA2-2-FP	actagtggatccaaagaattcATGGAAGGTGTGACAGTTAAGGACG
ORF	PSAK277 with C-Flag	AcHSFA2-2-RP	atggtctttgtagtcGCCAAACAAGTCATCAGGG
ORF	e-GFP	AcHSFA2-2-FP	gtacccccggggtcgacATGGAAGGTGTGACAG
ORF	e-GFP	AcHSFA2-2-RP	gactctagttcatctagaTCAGCCAAACAAGTCATC
ORF	pGreen II 0029 62‑SK	AcHSFA2-2-FP	tcccccgggctgcaggaattcATGGAAGGTGTGACAG
ORF	pGreen II 0029 62‑SK	AcHSFA2-2-RP	gggccccccctcgaggtcgacTCAGCCAAACAAGTCATC
Promoter	pGreen II 0800‑LUC	AcHSFA2-2-FP	gtcgacggtatcgatAAGCTTATTTTAACTAGACTAATGTGAACACTTTCTAAG
Promoter	pGreen II 0800‑LUC	AcHSFA2-2-RP	tgtttttggcgtcttccatCATTTGAGAGAGAGAGAGAGAGGGG
ORF	pGEX4T‑1	AcHSFA2-2-FP	ggatctggttccgcgtggatccATGGAAGGTGTGACAGTTAAGGACG
ORF	pGEX4T‑1	AcHSFA2-2-RP	cgatgcggccgctcgagtcgacTCAGCCAAACAAGTCATCAGGG
ORF	e-GFP	AcLBD1-FP	gtacccccggggtcgacATGGAGAGCAGTGAGAC
ORF	e-GFP	AcLBD1-RP	gactctagttcatctagaTCAAGTCCACAGTGGGT
ORF	pGreen II 0029 62‑SK	AcLBD1-FP	tcccccgggctgcaggaattcATGGAGAGCAGTGAGAC
ORF	pGreen II 0029 62‑SK	AcLBD1-RP	gggccccccctcgaggtcgacTCAAGTCCACAGTGGGT
Promoter	pGreen II 0800‑LUC	AcHSFA2-1-FP	gtcgacggtatcgatAAGCTTTGCTTTTATGAATTGTGTTTGGTTT
Promoter	pGreen II 0800‑LUC	AcHSFA2-1-RP	tgtttttggcgtcttccatTTTAGAGAGAAAGAGAGAGAGAGAGAGAGAGAGAGAGAGATTTGTCTAGGGACT

## Sheet: Table S3
Table S3 Primers for RT-qPCR
Primer name	Primers sequence 5'-3'
AcHSFA2-2-FP	CCGACTTTGATTCGGTTAGTG
AcHSFA2-2-RP	CATCTTTGCAGGCAAATCCT
